# Supplementary material for: FCHO controls AP2’s initiating role in endocytosis through a PtdIns(4,5)P2-dependent switch
Source: Sci Adv. 2022 Apr 29;8(17):eabn2018. doi: 10.1126/sciadv.abn2018 (PMC9054013; doi:10.1126/sciadv.abn2018)
Supplement: Supplementary file 2 — Movies S1 to S4 [file sciadv.abn2018_movies_s1_to_s4.zip]

Archive with 4 entries (4 files):
- sciadv.abn2018_movie_s1.mp4
- sciadv.abn2018_movie_s2.mp4
- sciadv.abn2018_movie_s3.mov
- sciadv.abn2018_movie_s4.mov
